# Supplementary material for: Occurrence of Phenotypic Multidrug-Resistant E. coli in Kentucky (USA) Surface Waters and Exploration of Sentinel Antibiotics for One Health Surveillance
Source: Antibiotics (Basel). 2026 Jul 21;15(7):709. doi: 10.3390/antibiotics15070709 (PMC13405762; doi:10.3390/antibiotics15070709)
Supplement: Supplementary file 1 [file antibiotics-15-00709-s001.zip]

Archive with 4 entries (4 files):
- SupplementalFile_XDR_MicroScanReport.pdf
- Supplementary Figures July 16.pdf
- Supplementary Tables Revision.pdf
- SupplementaryFile2_DatasharingFile.xlsx
