# Supplementary material for: Occurrence of Phenotypic Multidrug-Resistant E. coli in Kentucky (USA) Surface Waters and Exploration of Sentinel Antibiotics for One Health Surveillance
Source: Antibiotics (Basel). 2026 Jul 21;15(7):709. doi: 10.3390/antibiotics15070709 (PMC13405762; doi:10.3390/antibiotics15070709)
Supplement: Supplementary file 1 [file antibiotics-15-00709-s001.zip › SupplementaryFile2_DatasharingFile.xlsx]

## Sheet: Codesheet
VarName	Description
tetmedia	Binary Variable (0 = No, 1 = yes), If 1, Isolate was from tet-treated media
isolatename	Unique identifier used for the isolate
microscan	Highest probability species ID provided by MicroScan
maldi_name	Highest probability species ID provided by MALDI-TOF-MS
maldi_yes	If species ID was determined by MALDI = 1, if not, then 0
species	Species assigned by investigators, MALDI was treated as gold standard if available
as	Ampicillin–sulbactam (S = susceptible, I = intermedia, R = resistant)
ak	Amikacin (S = susceptible, I = intermedia, R = resistant)
am	Amoxicillin (S = susceptible, I = intermedia, R = resistant)
aug	Amoxicillin–clavulanic acid (S = susceptible, I = intermedia, R = resistant)
azt	Aztreonam (S = susceptible, I = intermedia, R = resistant)
cax	Ceftriaxone (S = susceptible, I = intermedia, R = resistant)
caz	Ceftazidime (S = susceptible, I = intermedia, R = resistant)
cft	Cefotaxime (S = susceptible, I = intermedia, R = resistant)
cfz	Cefazolin (S = susceptible, I = intermedia, R = resistant)
cp	Ciprofloxacin (S = susceptible, I = intermedia, R = resistant)
cpe	Cefepime (S = susceptible, I = intermedia, R = resistant)
ctn	Cefotetan (S = susceptible, I = intermedia, R = resistant)
etp	Ertapenem (S = susceptible, I = intermedia, R = resistant)
fd	Nitrofurantoin (S = susceptible, I = intermedia, R = resistant)
gm	Gentamicin (S = susceptible, I = intermedia, R = resistant)
lvx	Levofloxacin (S = susceptible, I = intermedia, R = resistant)
mer	Meropenem (S = susceptible, I = intermedia, R = resistant)
p_t	Piperacillin–tazobactam (S = susceptible, I = intermedia, R = resistant)
t_s	Trimethoprim–sulfamethoxazole (S = susceptible, I = intermedia, R = resistant)
te	Tetracycline (S = susceptible, I = intermedia, R = resistant)
to	Tobramycin (S = susceptible, I = intermedia, R = resistant)
as_ns	Ampicillin–sulbactam (Non-Suceptibility = 1 if "I" or "R", 0 = Suceptible)
ak_ns	Amikacin (Non-Suceptibility = 1 if "I" or "R", 0 = Suceptible)
am_ns	Amoxicillin (Non-Suceptibility = 1 if "I" or "R", 0 = Suceptible)
aug_ns	Amoxicillin–clavulanic acid (Non-Suceptibility = 1 if "I" or "R", 0 = Suceptible)
azt_ns	Aztreonam (Non-Suceptibility = 1 if "I" or "R", 0 = Suceptible)
cax_ns	Ceftriaxone (Non-Suceptibility = 1 if "I" or "R", 0 = Suceptible)
caz_ns	Ceftazidime (Non-Suceptibility = 1 if "I" or "R", 0 = Suceptible)
cft_ns	Cefotaxime (Non-Suceptibility = 1 if "I" or "R", 0 = Suceptible)
cfz_ns	Cefazolin (Non-Suceptibility = 1 if "I" or "R", 0 = Suceptible)
cp_ns	Ciprofloxacin (Non-Suceptibility = 1 if "I" or "R", 0 = Suceptible)
cpe_ns	Cefepime (Non-Suceptibility = 1 if "I" or "R", 0 = Suceptible)
ctn_ns	Cefotetan (Non-Suceptibility = 1 if "I" or "R", 0 = Suceptible)
etp_ns	Ertapenem (Non-Suceptibility = 1 if "I" or "R", 0 = Suceptible)
fd_ns	Nitrofurantoin (Non-Suceptibility = 1 if "I" or "R", 0 = Suceptible)
gm_ns	Gentamicin (Non-Suceptibility = 1 if "I" or "R", 0 = Suceptible)
lvx_ns	Levofloxacin (Non-Suceptibility = 1 if "I" or "R", 0 = Suceptible)
mer_ns	Meropenem (Non-Suceptibility = 1 if "I" or "R", 0 = Suceptible)
p_t_ns	Piperacillin–tazobactam (Non-Suceptibility = 1 if "I" or "R", 0 = Suceptible)
t_s_ns	Trimethoprim–sulfamethoxazole (Non-Suceptibility = 1 if "I" or "R", 0 = Suceptible)
te_ns	Tetracycline (Non-Suceptibility = 1 if "I" or "R", 0 = Suceptible)
to_ns	Tobramycin (Non-Suceptibility = 1 if "I" or "R", 0 = Suceptible)
sum_resist	Sum of Non-Suceptibility among all antibiotics assessed with data
blactam_ns	Beta-Lactam (Non-Suceptibility to any Beta Lactam = 1, 0 = Suceptible to all B-L
ceph_sum	Sum of Cephalosporin antibiotics assessed with Non-Susceptibliity
ceph_ns	Non-Suceptibility to any Cephalsporin antibiotic = 1, 0 = Suceptible to all Ceph)
carb_sum	Sum of Carbapenem antibiotics assessed with Non-Susceptibliity
carb_ns	Non-Suceptibility to any Carbapenem antibiotic = 1, 0 = Suceptible to all Carbapenems)
amino_sum	Sum of Aminoglycoside antibiotics assessed with Non-Susceptibliity
amino_ns	Non-Suceptibility to any Aminoglycoside antibiotic = 1, 0 = Suceptible to all Aminoglycosides)
flq_sum	Sum of Fluoroquinolone antibiotics assessed with Non-Susceptibliity
flq_ns	Non-Suceptibility to any Flq antibiotic = 1, 0 = Suceptible to all Fluoroquinolones)
not_ecoli	If species ID given to isolate is E. coli = 1, if not E. coli then = 0
density	Density of E. coli as MPN per 100 mL in water sample associated with Isolate
ec_cat	Categorical breakdown of E. coli, 1 = lowest density (<100 per 100 mL), 2 = (100-1479), 3 = highest (>1479)
blactam_sum	Sum of Beta-Lactam antibiotics assessed with Non-Susceptibliity
new_pen_sum	Sum of Beta-Lactam antibiotics with Pencillin drugs included assessed with Non-Susceptibliity
new_pen_ns	Any Beta-Lactam or Pencillin antibiotics assessed with Non-Susceptibliity
tetdensity	Density of presumed tetracycline-resistant E. coli as MPN per 100 mL (from tet-treated media) in water sample associated with Isolate
exceedsrange	Coded as 0 or 1 for no and yes - whereby if density exceeds 1,479 E. coli per 100 mL in water sample, then coded as 1 for exceeding range
newECcat	Categorical breakdown of E. coli, 1 = lowest density (<100 per 100 mL), 2 = (100-1478), 3 = highest (>1479)
sum_resist	Number of antibiotic classes for which isolate has non-suceptibility to one or more drugs in the class using fewer categories
newMDR	MDR calculated with standard definition using 13 categories, including nitrofuran
media	type of media from which the isolate originated
site	name of sample site
xdr	coded as 0 or 1 for no and yes for XDR - only one isolate is coded as 1 for yes
county	county of isolate origin
amino_1	code used for yes/no to align with non-susceptibility to a category used for calculating the sum of non-susceptibilities to determine possible XDR
antipsuedomonas	code used for yes/no to align with non-susceptibility to a category used for calculating the sum of non-susceptibilities to determine possible XDR
carba_3	code used for yes/no to align with non-susceptibility to a category used for calculating the sum of non-susceptibilities to determine possible XDR
cefazolin_4	code used for yes/no to align with non-susceptibility to a category used for calculating the sum of non-susceptibilities to determine possible XDR
ceph5	code used for yes/no to align with non-susceptibility to a category used for calculating the sum of non-susceptibilities to determine possible XDR
cefotetan_6	code used for yes/no to align with non-susceptibility to a category used for calculating the sum of non-susceptibilities to determine possible XDR
fluoroquin7	code used for yes/no to align with non-susceptibility to a category used for calculating the sum of non-susceptibilities to determine possible XDR
folate_8	code used for yes/no to align with non-susceptibility to a category used for calculating the sum of non-susceptibilities to determine possible XDR
monobactam9	code used for yes/no to align with non-susceptibility to a category used for calculating the sum of non-susceptibilities to determine possible XDR
penicillins10	code used for yes/no to align with non-susceptibility to a category used for calculating the sum of non-susceptibilities to determine possible XDR
pen_blactam11	code used for yes/no to align with non-susceptibility to a category used for calculating the sum of non-susceptibilities to determine possible XDR
tet12	code used for yes/no to align with non-susceptibility to a category used for calculating the sum of non-susceptibilities to determine possible XDR
bigMDRsum	sum of 'yes' or '1' responses to generate the number of categories with non-susceptibility for determining XDR

## Sheet: Data
tetyes	tetmedia	isolatename	microscan	maldi_name	maldi_yes	speciesID	as	ak	am	aug	azt	cax	caz	cft	cfz	cp	cpe	ctn	etp	fd	gm	lvx	mer	p_t	t_s	te	to	esbl	as_ns	ak_ns	am_ns	aug_ns	azt_ns	cax_ns	caz_ns	cft_ns	cfz_ns	cp_ns	cpe_ns	ctn_ns	etp_ns	fd_ns	gm_ns	lvx_ns	mer_ns	p_t_ns	t_s_ns	te_ns	to_ns
0	0	326B	C. braakii	C.braakii/freundii	1	Citrobacter	R	S	R	R	S	S	R	S	R	S	S	R	S	S	S	S	S	S	S	S	S	0	1	0	1	1	0	0	1	0	1	0	0	1	0	0	0	0	0	0	0	0	0
0	0	5_O/T	E. cloacae		0	Enterobacter	R	S	R	R	S	S	S	S	R	S	S	R	S	S	S	S	S	S	S	S	S	0	1	0	1	1	0	0	0	0	1	0	0	1	0	0	0	0	0	0	0	0	0
0	0	4_O/T	E. cloacae		0	Enterobacter	R	S	R	R	S	I	S	S	R	S	S	R	S	R	S	S	S	S	S	S	S	0	1	0	1	1	0	1	0	0	1	0	0	1	0	1	0	0	0	0	0	0	0
0	0	25_O/T	E. cloacae		0	Enterobacter	R	S	R	R	S	S	S	S	R	R	S	R	S	R	S	S	S	S	S	R	S	0	1	0	1	1	0	0	0	0	1	1	0	1	0	1	0	0	0	0	0	1	0
0	0	27_O/T	E. cloacae		0	Enterobacter	R	S	R	R	S	S	S	S	R	I	S	R	S	I	S	I	S	S	S	R	S	0	1	0	1	1	0	0	0	0	1	1	0	1	0	1	0	1	0	0	0	1	0
0	0	224	E. coli	E. coli	1	E. coli	S	S	S	S	S	S	S	S	S	S	S	S	S	S	S	S	S	S	S	S	S	0	0	0	0	0	0	0	0	0	0	0	0	0	0	0	0	0	0	0	0	0	0
0	0	338	E. coli	E. coli	1	E. coli	S	S	S	S	S	S	S	S	S	S	S	S	S	S	S	S	S	S	S	S	S	0	0	0	0	0	0	0	0	0	0	0	0	0	0	0	0	0	0	0	0	0	0
0	0	233	E. coli	E. coli	1	E. coli	S	S	S	S	S	S	S	S	S	S	S	S	S	S	S	S	S	S	S	S	S	0	0	0	0	0	0	0	0	0	0	0	0	0	0	0	0	0	0	0	0	0	0
0	0	218	E. coli	E. coli	1	E. coli	S	S	S	S	S	S	S	S	S	S	S	S	S	S	S	S	S	S	S	S	S	0	0	0	0	0	0	0	0	0	0	0	0	0	0	0	0	0	0	0	0	0	0
0	0	232	E. coli	E. coli	1	E. coli	S	S	S	S	S	S	S	S	S	S	S	S	S	S	S	S	S	S	S	S	S	0	0	0	0	0	0	0	0	0	0	0	0	0	0	0	0	0	0	0	0	0	0
0	0	230	E. coli	E. coli	1	E. coli	S	S	S	S	S	S	S	S	S	S	S	S	S	S	S	S	S	S	S	S	S	0	0	0	0	0	0	0	0	0	0	0	0	0	0	0	0	0	0	0	0	0	0
0	0	293	E. coli	E. coli	1	E. coli	S	S	S	S	S	S	S	S	S	S	S	S	S	S	S	S	S	S	S	S	S	0	0	0	0	0	0	0	0	0	0	0	0	0	0	0	0	0	0	0	0	0	0
0	0	397	E. coli	E. coli	1	E. coli	S	S	S	S	S	S	S	S	S	S	S	S	S	S	S	S	S	S	S	S	S	0	0	0	0	0	0	0	0	0	0	0	0	0	0	0	0	0	0	0	0	0	0
0	0	110	E. coli	E. coli	1	E. coli	S	S	S	S	S	S	S	S	S	S	S	S	S	S	S	S	S	S	S	S	S	0	0	0	0	0	0	0	0	0	0	0	0	0	0	0	0	0	0	0	0	0	0
0	0	191	E. coli	E. coli	1	E. coli	S	S	S	S	S	S	S	S	S	S	S	S	S	S	S	S	S	S	S	S	S	0	0	0	0	0	0	0	0	0	0	0	0	0	0	0	0	0	0	0	0	0	0
0	0	132	E. coli	E. coli	1	E. coli	S	S	S	S	S	S	S	S	S	S	S	S	S	S	S	S	S	S	S	S	S	0	0	0	0	0	0	0	0	0	0	0	0	0	0	0	0	0	0	0	0	0	0
0	0	115	E. coli	E. coli	1	E. coli	S	S	S	S	S	S	S	S	S	S	S	S	S	S	S	S	S	S	S	S	S	0	0	0	0	0	0	0	0	0	0	0	0	0	0	0	0	0	0	0	0	0	0
0	0	467	E. coli	E. coli	1	E. coli	S	S	S	S	S	S	S	S	S	S	S	S	S	S	S	S	S	S	S	S	S	0	0	0	0	0	0	0	0	0	0	0	0	0	0	0	0	0	0	0	0	0	0
0	0	468	E. coli	E. coli	1	E. coli	S	S	S	S	S	S	S	S	S	S	S	S	S	S	S	S	S	S	S	S	S	0	0	0	0	0	0	0	0	0	0	0	0	0	0	0	0	0	0	0	0	0	0
0	0	107	E. coli	E. coli	1	E. coli	S	S	S	S	S	S	S	S	S	S	S	S	S	S	S	S	S	S	S	S	S	0	0	0	0	0	0	0	0	0	0	0	0	0	0	0	0	0	0	0	0	0	0
0	0	354	E. coli	E. coli	1	E. coli	S	S	S	S	S	S	S	S	S	S	S	S	S	S	S	S	S	S	S	S	S	0	0	0	0	0	0	0	0	0	0	0	0	0	0	0	0	0	0	0	0	0	0
0	0	168	E. coli	E. coli	1	E. coli	S	S	S	S	S	S	S	S	S	S	S	S	S	S	S	S	S	S	S	S	S	0	0	0	0	0	0	0	0	0	0	0	0	0	0	0	0	0	0	0	0	0	0
0	0	434	E. coli	E. coli	1	E. coli	S	S	S	S	S	S	S	S	S	S	S	S	S	S	S	S	S	S	S	S	S	0	0	0	0	0	0	0	0	0	0	0	0	0	0	0	0	0	0	0	0	0	0
0	0	225	E. coli	E. coli	1	E. coli	S	S	S	S	S	S	S	S	S	S	S	S	S	S	S	S	S	S	S	S	S	0	0	0	0	0	0	0	0	0	0	0	0	0	0	0	0	0	0	0	0	0	0
0	0	159-2	E. coli	E. coli	1	E. coli	S	S	S	S	S	S	S	S	S	S	S	S	S	S	S	S	S	S	S	S	S	0	0	0	0	0	0	0	0	0	0	0	0	0	0	0	0	0	0	0	0	0	0
0	0	392	E.coli	E. coli	1	E. coli	S	S	S	S	S	S	S	S	S	S	S	S	S	S	S	S	S	S	S	S	S	0	0	0	0	0	0	0	0	0	0	0	0	0	0	0	0	0	0	0	0	0	0
0	0	280	E. coli	E. coli	1	E. coli	S	S	S	S	S	S	S	S	S	S	S	S	S	S	S	S	S	S	S	S	S	0	0	0	0	0	0	0	0	0	0	0	0	0	0	0	0	0	0	0	0	0	0
0	0	210	E. coli	E. coli	1	E. coli	S	S	S	S	S	S	S	S	S	S	S	S	S	S	S	S	S	S	S	S	S	0	0	0	0	0	0	0	0	0	0	0	0	0	0	0	0	0	0	0	0	0	0
0	0	23_O_2ND	E. coli		0	E. coli	S	S	S	S	S	S	S	S	S	S	S	S	S	S	S	S	S	S	S	S	S	0	0	0	0	0	0	0	0	0	0	0	0	0	0	0	0	0	0	0	0	0	0
0	0	118	E. coli	E. coli	1	E. coli	S	S	S	S	S	S	S	S	S	S	S	S	S	S	S	S	S	S	S	S	S	0	0	0	0	0	0	0	0	0	0	0	0	0	0	0	0	0	0	0	0	0	0
0	0	352	E. coli	E. coli	1	E. coli	S	S	S	S	S	S	S	S	S	S	S	S	S	S	S	S	S	S	S	S	S	0	0	0	0	0	0	0	0	0	0	0	0	0	0	0	0	0	0	0	0	0	0
0	0	241	E. coli	E. coli	1	E. coli	S	S	S	S	S	S	S	S	S	S	S	S	S	S	S	S	S	S	S	S	S	0	0	0	0	0	0	0	0	0	0	0	0	0	0	0	0	0	0	0	0	0	0
0	0	399	E. coli	E. coli	1	E. coli	S	S	S	S	S	S	S	S	S	S	S	S	S	S	S	S	S	S	S	S	S	0	0	0	0	0	0	0	0	0	0	0	0	0	0	0	0	0	0	0	0	0	0
0	0	457	E. coli	E. coli	1	E. coli	S	S	S	S	S	S	S	S	S	S	S	S	S	S	S	S	S	S	S	S	S	0	0	0	0	0	0	0	0	0	0	0	0	0	0	0	0	0	0	0	0	0	0
0	0	217	E. coli	E. coli	1	E. coli	S	S	S	S	S	S	S	S	S	S	S	S	S	S	S	S	S	S	S	S	S	0	0	0	0	0	0	0	0	0	0	0	0	0	0	0	0	0	0	0	0	0	0
0	0	194	E. coli	E. coli	1	E. coli	S	S	S	S	S	S	S	S	S	S	S	S	S	S	S	S	S	S	S	S	S	0	0	0	0	0	0	0	0	0	0	0	0	0	0	0	0	0	0	0	0	0	0
0	0	182	E.coli	E. coli	1	E. coli	S	S	S	S	S	S	S	S	S	S	S	S	S	S	S	S	S	S	S	S	S	0	0	0	0	0	0	0	0	0	0	0	0	0	0	0	0	0	0	0	0	0	0
0	0	155	E. coli	E. coli	1	E. coli	S	S	S	S	S	S	S	S	S	S	S	S	S	S	S	S	S	S	S	S	S	0	0	0	0	0	0	0	0	0	0	0	0	0	0	0	0	0	0	0	0	0	0
0	0	484	E. coli	E. coli	1	E. coli	S	S	S	S	S	S	S	S	S	S	S	S	S	S	S	S	S	S	S	R	S	0	0	0	0	0	0	0	0	0	0	0	0	0	0	0	0	0	0	0	0	1	0
0	0	483	E.coli	E. coli	1	E. coli	S	S	S	S	S	S	S	S	S	S	S	S	S	S	S	S	S	S	S	R	S	0	0	0	0	0	0	0	0	0	0	0	0	0	0	0	0	0	0	0	0	1	0
0	0	485	E.coli	E. coli	1	E. coli	S	S	S	S	S	S	S	S	S	S	S	S	S	S	S	S	S	S	S	R	S	0	0	0	0	0	0	0	0	0	0	0	0	0	0	0	0	0	0	0	0	1	0
0	0	23_O	E. coli		0	E. coli	S	S	S	S	S	S	S	S	S	S	S	S	S	S	S	S	S	S	S	R	S	0	0	0	0	0	0	0	0	0	0	0	0	0	0	0	0	0	0	0	0	1	0
0	0	442	E. coli	E. coli	1	E. coli	S	S	I	S	S	S	S	S	S	S	S	S	S	S	S	S	S	S	S	S	S	0	0	0	1	0	0	0	0	0	0	0	0	0	0	0	0	0	0	0	0	0	0
0	0	447	E. coli	E. coli	1	E. coli	S	S	S	S	S	S	S	S	I	S	S	S	S	S	S	S	S	S	S	S	S	0	0	0	0	0	0	0	0	0	1	0	0	0	0	0	0	0	0	0	0	0	0
0	0	481	E. coli	E. coli	1	E. coli	S	S	S	S	S	S	S	S	S	S	S	S	S	S	S	S	S	S	S	R	S	0	0	0	0	0	0	0	0	0	0	0	0	0	0	0	0	0	0	0	0	1	0
0	0	32_O	E. coli		0	E. coli	S	S	S	S	S	S	S	S	S	S	S	S	S	S	S	S	S	S	S	R	S	0	0	0	0	0	0	0	0	0	0	0	0	0	0	0	0	0	0	0	0	1	0
0	0	47_O/T	E. coli		0	E. coli	S	S	S	S	S	S	S	S	S	S	S	S	S	S	S	S	S	S	S	R	S	0	0	0	0	0	0	0	0	0	0	0	0	0	0	0	0	0	0	0	0	1	0
0	0	366	E. coli	E. coli	1	E. coli	S	S	S	S	S	S	S	S	S	S	S	S	S	S	S	S	R	S	S	S	S	0	0	0	0	0	0	0	0	0	0	0	0	0	0	0	0	0	1	0	0	0	0
0	0	420	K. pneumoniae	E. coli	1	E. coli	S	S	R	S	S	S	S	S	S	S	S	S	S	I	S	S	S	S	S	S	S	0	0	0	1	0	0	0	0	0	0	0	0	0	0	1	0	0	0	0	0	0	0
0	0	4B_O/T	E. coli		0	E. coli	S	S	S	S	S	S	S	S	S	S	S	S	S	S	S	S	S	S	S	R	S	0	0	0	0	0	0	0	0	0	0	0	0	0	0	0	0	0	0	0	0	1	0
0	0	129	C. freundii	E. coli	1	E. coli	R	S	R	R	S	S	S	S	S	S	S	R	S	S	S	S	S	S	S	S	S	0	1	0	1	1	0	0	0	0	0	0	0	1	0	0	0	0	0	0	0	0	0
0	0	128	E.coli	E. coli	1	E. coli	S	S	R	S	S	S	S	S	I	S	S	S	S	S	S	S	S	S	S	R	S	0	0	0	1	0	0	0	0	0	1	0	0	0	0	0	0	0	0	0	0	1	0
0	0	479	E. coli	E. coli	1	E. coli	S	S	R	S	S	S	S	S	S	R	S	S	S	S	S	R	S	S	R	R	S	0	0	0	1	0	0	0	0	0	0	1	0	0	0	0	0	1	0	0	1	1	0
0	0	308	M. morganii	E. coli	1	E. coli	R	S	R	R	S	S	R	S	R	S	S	S	S	R	S	S	S	S	S	S	S	0	1	0	1	1	0	0	1	0	1	0	0	0	0	1	0	0	0	0	0	0	0
0	0	360	E. coli	E. coli	1	E. coli	I	S	R	S	S	S	S	S	I	S	S	S	S	S	S	S	S	S	S	R	S	0	1	0	1	0	0	0	0	0	1	0	0	0	0	0	0	0	0	0	0	1	0
0	0	480	E.coli	E. coli	1	E. coli	R	S	R	I	S	S	S	S	I	S	S	S	S	S	S	S	S	S	S	S	R	0	1	0	1	1	0	0	0	0	1	0	0	0	0	0	0	0	0	0	0	0	1
0	0	482	E. coli	E. coli	1	E. coli	R	S	R	S	S	S	S	S	I	S	S	S	S	S	S	S	S	S	S	R	S	0	1	0	1	0	0	0	0	0	1	0	0	0	0	0	0	0	0	0	0	1	0
0	0	38_O/T	E. coli		0	E. coli	S	S	R	R	S	S	S	S	R	S	S	S	S	S	S	S	S	S	S	R	S	0	0	0	1	1	0	0	0	0	1	0	0	0	0	0	0	0	0	0	0	1	0
0	0	181	E. cloacae	E. coli	1	E. coli	R	S	R	R	S	S	R	S	R	S	S	R	S	I	S	S	S	S	S	S	S	0	1	0	1	1	0	0	1	0	1	0	0	1	0	1	0	0	0	0	0	0	0
0	0	214-2	S. enterica	E. coli	1	E. coli	S		S	S	S	S	S	S	S	S	S		S			S	S	S	S	S		0	0		0	0	0	0	0	0	0	0	0		0			0	0	0	0	0
0	0	199	S. enterica	E. coli	1	E. coli	S		S	S	S	S	S	S	S	S	S		S			S	S	S	S	S		0	0		0	0	0	0	0	0	0	0	0		0			0	0	0	0	0
0	0	140A	E. coli	E. coli	1	E. coli	S	S	S	S	S	S	S	S	S	S	S	S	S	S	S	S	S	S	S	S	S	0	0	0	0	0	0	0	0	0	0	0	0	0	0	0	0	0	0	0	0	0	0
0	0	253	E. coli	E. coli	1	E. coli	S	S	S	S	S	S	S	S	S	S	S	S	S	S	S	S	S	S	S	S	S	0	0	0	0	0	0	0	0	0	0	0	0	0	0	0	0	0	0	0	0	0	0
0	0	439	E.coli	E. coli	1	E. coli	S	S	S	S	S	S	S	S	S	S	S	S	S	S	S	S	S	S	S	S	S	0	0	0	0	0	0	0	0	0	0	0	0	0	0	0	0	0	0	0	0	0	0
0	0	104	E. coli	E. coli	1	E. coli	S	S	S	S	S	S	S	S	S	S	S	S	S	S	S	S	S	S	S	S	S	0	0	0	0	0	0	0	0	0	0	0	0	0	0	0	0	0	0	0	0	0	0
0	0	395	E. coli	E. coli	1	E. coli	S	S	S	S	S	S	S	S	S	S	S	S	S	S	S	S	S	S	S	S	S	0	0	0	0	0	0	0	0	0	0	0	0	0	0	0	0	0	0	0	0	0	0
0	0	145	E. coli	E. coli	1	E. coli	S	S	S	S	S	S	S	S	S	S	S	S	S	S	S	S	S	S	S	S	S	0	0	0	0	0	0	0	0	0	0	0	0	0	0	0	0	0	0	0	0	0	0
0	0	383	E. coli	E. coli	1	E. coli	S	S	S	S	S	S	S	S	S	S	S	S	S	S	S	S	S	S	S	S	S	0	0	0	0	0	0	0	0	0	0	0	0	0	0	0	0	0	0	0	0	0	0
0	0	382	E. coli	E. coli	1	E. coli	S	S	S	S	S	S	S	S	S	S	S	S	S	S	S	S	S	S	S	S	S	0	0	0	0	0	0	0	0	0	0	0	0	0	0	0	0	0	0	0	0	0	0
0	0	460	E. coli	E. coli	1	E. coli	S	S	S	S	S	S	S	S	S	S	S	S	S	S	S	S	S	S	S	S	S	0	0	0	0	0	0	0	0	0	0	0	0	0	0	0	0	0	0	0	0	0	0
0	0	173	E. coli	E. coli	1	E. coli	S	S	S	S	S	S	S	S	S	S	S	S	S	S	S	S	S	S	S	S	S	0	0	0	0	0	0	0	0	0	0	0	0	0	0	0	0	0	0	0	0	0	0
0	0	469	E. coli	E. coli	1	E. coli	S	S	S	S	S	S	S	S	S	S	S	S	S	S	S	S	S	S	S	S	S	0	0	0	0	0	0	0	0	0	0	0	0	0	0	0	0	0	0	0	0	0	0
0	0	198	E. coli	E. coli	1	E. coli	S	S	S	S	S	S	S	S	S	S	S	S	S	S	S	S	S	S	S	S	S	0	0	0	0	0	0	0	0	0	0	0	0	0	0	0	0	0	0	0	0	0	0
0	0	369	E.coli	E. coli	1	E. coli	S	S	S	S	S	S	S	S	S	S	S	S	S	S	S	S	S	S	S	S	S	0	0	0	0	0	0	0	0	0	0	0	0	0	0	0	0	0	0	0	0	0	0
0	0	449	E. coli	E. coli	1	E. coli	S	S	S	S	S	S	S	S	S	S	S	S	S	S	S	S	S	S	S	S	S	0	0	0	0	0	0	0	0	0	0	0	0	0	0	0	0	0	0	0	0	0	0
0	0	388	E. coli	E. coli	1	E. coli	S	S	S	S	S	S	S	S	S	S	S	S	S	S	S	S	S	S	S	S	S	0	0	0	0	0	0	0	0	0	0	0	0	0	0	0	0	0	0	0	0	0	0
0	0	212	E. coli	E. coli	1	E. coli	S	S	S	S	S	S	S	S	S	S	S	S	S	S	S	S	S	S	S	S	S	0	0	0	0	0	0	0	0	0	0	0	0	0	0	0	0	0	0	0	0	0	0
0	0	370	E. coli	E. coli	1	E. coli	S	S	S	S	S	S	S	S	S	S	S	S	S	S	S	S	S	S	S	S	S	0	0	0	0	0	0	0	0	0	0	0	0	0	0	0	0	0	0	0	0	0	0
0	0	426	E. coli	E. coli	1	E. coli	S	S	S	S	S	S	S	S	S	S	S	S	S	S	S	S	S	S	S	S	S	0	0	0	0	0	0	0	0	0	0	0	0	0	0	0	0	0	0	0	0	0	0
0	0	365	E. coli		1	E. coli	S	S	S	S	S	S	S	S	S	S	S	S	S	S	S	S	S	S	S	R	S	0	0	0	0	0	0	0	0	0	0	0	0	0	0	0	0	0	0	0	0	1	0
0	0	266A	E. coli	E. coli	1	E. coli	I	S	S	S	S	S	S	S	S	S	S	S	S	S	S	S	S	S	S	S	S	0	1	0	0	0	0	0	0	0	0	0	0	0	0	0	0	0	0	0	0	0	0
0	0	189	E. coli	E. coli	1	E. coli	I	S	R	R	S	R	R	S	R	S	S	S	S	S	S	S	S	S	S	S	S	0	1	0	1	1	0	1	1	0	1	0	0	0	0	0	0	0	0	0	0	0	0
0	0	367	E. cloacae	E.asburiae/cloacae	1	Enterobacter	R	S	R	R	S	S	R	S	R	S	S	R	S	I	S	S	S	S	S	S	S	0	1	0	1	1	0	0	1	0	1	0	0	1	0	1	0	0	0	0	0	0	0
0	0	46_O/T	K. ascorbata		0	Klebsiella	S	S	S	S	S	S	S	S	S	R	S	S	S	S	S	S	S	S	S	R	S	0	0	0	0	0	0	0	0	0	0	1	0	0	0	0	0	0	0	0	0	1	0
0	0	6_O/T	K. intermedia		0	Kluyvera	S	S	R	S	S	S	S	S	S	S	S	S	S	S	S	S	S	S	S	I	S	0	0	0	1	0	0	0	0	0	0	0	0	0	0	0	0	0	0	0	0	1	0
0	0	8_O/T	K. pneumoniae		0	Klebsiella	S	S	R	S	S	S	S	S	S	S	S	S	S	S	S	S	S	S	S	R	S	0	0	0	1	0	0	0	0	0	0	0	0	0	0	0	0	0	0	0	0	1	0
0	0	140B	K. pneumoniae	K. pneumoniae	1	Klebsiella	S	S	I	S	S	S	S	S	S	S	S	S	S	S	S	S	S	S	S	S	S	0	0	0	1	0	0	0	0	0	0	0	0	0	0	0	0	0	0	0	0	0	0
0	0	266B	K. pneumoniae	K. pneumoniae	1	Klebsiella	S	S	R	S	S	S	S	S	S	S	S	S	S	I	S	S	S	S	S	S	S	0	0	0	1	0	0	0	0	0	0	0	0	0	0	1	0	0	0	0	0	0	0
0	0	459	E. coli	Klebsiella aerogenes	1	Klebsiella	S	S	S	S	S	S	S	S	S	S	S	S	S	S	S	S	S	S	S	S	S	0	0	0	0	0	0	0	0	0	0	0	0	0	0	0	0	0	0	0	0	0	0
0	0	326A	S. marcescens	S. marcescens	1	Serratia	R	S	R	R	S	S	R	S	R	S	S	R	S	R	S	S	S	S	S	R	S	0	1	0	1	1	0	0	1	0	1	0	0	1	0	1	0	0	0	0	0	1	0
0	0	14_O	S. odorifera		0	Serratia	R	S	R	R	S	S	S	S	R	S	S	S	S	R	S	S	S	S	S	R	S	0	1	0	1	1	0	0	0	0	1	0	0	0	0	1	0	0	0	0	0	1	0
1	0	7_O/T	E. cloacae		0	Enterobacter	S	S	R	S	S	S	S	S	S	R	S	S	S	S	S	I	S	S	S	R	S	0	0	0	1	0	0	0	0	0	0	1	0	0	0	0	0	1	0	0	0	1	0
1	0	6_O	E. cloacae		0	Enterobacter	R	S	R	R	S	S	S	S	R	S	S	R	S	R	S	S	S	S	S	R	S	0	1	0	1	1	0	0	0	0	1	0	0	1	0	1	0	0	0	0	0	1	0
1	1	474A	E. cloacae	E. cloacae	1	Enterobacter	R	S	R	R	S	R	R	S	R	S	S	R	S	S	S	S	S	S	S	S	S	0	1	0	1	1	0	1	1	0	1	0	0	1	0	0	0	0	0	0	0	0	0
1	1	373B	E. coli	E. coli	1	E. coli	S	S	S	S	S	S	S	S	S	S	S	S	S	S	S	S	S	S	S	R	S	0	0	0	0	0	0	0	0	0	0	0	0	0	0	0	0	0	0	0	0	1	0
1	1	432	E. coli	E. coli	1	E. coli	S	S	S	S	S	S	S	S	S	S	S	S	S	S	S	S	S	S	S	R	S	0	0	0	0	0	0	0	0	0	0	0	0	0	0	0	0	0	0	0	0	1	0
1	1	417	E. coli	E. coli	1	E. coli	S	S	S	S	S	S	S	S	S	S	S	S	S	S	S	S	S	S	S	R	S	0	0	0	0	0	0	0	0	0	0	0	0	0	0	0	0	0	0	0	0	1	0
1	1	252	E. coli	E. coli	1	E. coli	S	S	S	S	S	S	S	S	S	S	S	S	S	S	S	S	S	S	S	R	S	0	0	0	0	0	0	0	0	0	0	0	0	0	0	0	0	0	0	0	0	1	0
1	1	405	E. coli	E. coli	1	E. coli	S	S	S	S	S	S	S	S	S	S	S	S	S	S	S	S	S	S	S	R	S	0	0	0	0	0	0	0	0	0	0	0	0	0	0	0	0	0	0	0	0	1	0
1	1	443	E. coli	E. coli	1	E. coli	S	S	S	S	S	S	S	S	S	S	S	S	S	S	S	S	S	S	S	R	S	0	0	0	0	0	0	0	0	0	0	0	0	0	0	0	0	0	0	0	0	1	0
1	1	7T	E. coli		0	E. coli	S	S	S	S	S	S	S	S	S	S	S	S	S	S	S	S	S	S	S	R	S	0	0	0	0	0	0	0	0	0	0	0	0	0	0	0	0	0	0	0	0	1	0
1	1	471	E. coli	E. coli	1	E. coli	S	S	S	S	S	S	S	S	S	S	S	S	S	S	S	S	S	S	S	R	S	0	0	0	0	0	0	0	0	0	0	0	0	0	0	0	0	0	0	0	0	1	0
1	1	270 BETA	E. coli	E. coli	1	E. coli	S	S	S	S	S	S	S	S	S	S	S	S	S	S	S	S	S	S	S	R	S	0	0	0	0	0	0	0	0	0	0	0	0	0	0	0	0	0	0	0	0	1	0
1	1	257	E. coli	E. coli	1	E. coli	S	S	S	S	S	S	S	S	S	S	S	S	S	S	S	S	S	S	S	R	S	0	0	0	0	0	0	0	0	0	0	0	0	0	0	0	0	0	0	0	0	1	0
1	1	419	E. coli	E. coli	1	E. coli	S	S	S	S	S	S	S	S	S	S	S	S	S	S	S	S	S	S	S	R	S	0	0	0	0	0	0	0	0	0	0	0	0	0	0	0	0	0	0	0	0	1	0
1	1	431	E. coli	E. coli	1	E. coli	S	S	S	S	S	S	S	S	S	S	S	S	S	S	S	S	S	S	S	R	S	0	0	0	0	0	0	0	0	0	0	0	0	0	0	0	0	0	0	0	0	1	0
1	1	463A	E. coli	E. coli	1	E. coli	S	S	S	S	S	S	S	S	S	S	S	S	S	S	S	S	S	S	S	R	S	0	0	0	0	0	0	0	0	0	0	0	0	0	0	0	0	0	0	0	0	1	0
1	1	478	E. coli	E. coli	1	E. coli	S	S	S	S	S	S	S	S	S	S	S	S	S	S	S	S	S	S	S	R	S	0	0	0	0	0	0	0	0	0	0	0	0	0	0	0	0	0	0	0	0	1	0
1	1	6_T2	E. coli		0	E. coli	S	S	S	S	S	S	S	S	S	S	S	S	S	S	S	S	S	S	S	R	S	0	0	0	0	0	0	0	0	0	0	0	0	0	0	0	0	0	0	0	0	1	0
1	1	5_T	E. coli		0	E. coli	S	S	S	S	S	S	S	S	S	S	S	S	S	S	S	S	S	S	S	R	S	0	0	0	0	0	0	0	0	0	0	0	0	0	0	0	0	0	0	0	0	1	0
1	1	264	E. coli	E. coli	1	E. coli	S	S	S	S	S	S	S	S	S	S	S	S	S	S	S	S	S	S	S	R	S	0	0	0	0	0	0	0	0	0	0	0	0	0	0	0	0	0	0	0	0	1	0
1	1	318	E. coli	E. coli	1	E. coli	S	S	S	S	S	S	S	S	S	S	S	S	S	S	S	S	S	S	S	R	S	0	0	0	0	0	0	0	0	0	0	0	0	0	0	0	0	0	0	0	0	1	0
1	1	25T	E. coli		0	E. coli	S	S	S	S	S	S	S	S	S	S	S	S	S	S	S	S	S	S	S	R	S	0	0	0	0	0	0	0	0	0	0	0	0	0	0	0	0	0	0	0	0	1	0
1	1	319	E. coli	E. coli	1	E. coli	S	S	S	S	S	S	S	S	S	S	S	S	S	S	S	S	S	S	S	R	S	0	0	0	0	0	0	0	0	0	0	0	0	0	0	0	0	0	0	0	0	1	0
1	1	32T	E. coli		0	E. coli	S	S	S	S	S	S	S	S	S	S	S	S	S	S	S	S	S	S	S	R	S	0	0	0	0	0	0	0	0	0	0	0	0	0	0	0	0	0	0	0	0	1	0
1	1	415	E. coli	E. coli	1	E. coli	S	S	S	S	S	S	S	S	S	S	S	S	S	S	S	S	S	S	S	R	S	0	0	0	0	0	0	0	0	0	0	0	0	0	0	0	0	0	0	0	0	1	0
1	1	400 BETA	Kluyvera ascorbata	E. coli	1	E. coli	S	S	S	S	S	S	S	S	S	S	S	S	S	S	S	S	S	S	S	R	S	0	0	0	0	0	0	0	0	0	0	0	0	0	0	0	0	0	0	0	0	1	0
1	1	472-2	C. farmeri	E. coli	1	E. coli	S	S	S	S	S	S	S	S	S	S	S	S	S	S	S	S	S	S	S	R	S	0	0	0	0	0	0	0	0	0	0	0	0	0	0	0	0	0	0	0	0	1	0
1	1	455	E. coli	E. coli	1	E. coli	S	S	S	S	S	S	S	S	S	S	S	S	S	S	S	S	S	S	S	R	S	0	0	0	0	0	0	0	0	0	0	0	0	0	0	0	0	0	0	0	0	1	0
1	1	328	E. coli	E. coli	1	E. coli	S	S	S	S	S	S	S	S	S	S	S	S	S	S	S	S	S	S	S	R	S	0	0	0	0	0	0	0	0	0	0	0	0	0	0	0	0	0	0	0	0	1	0
1	1	450	E. coli	E. coli	1	E. coli	S	S	S	S	S	S	S	S	S	S	S	S	S	S	S	S	S	S	S	R	S	0	0	0	0	0	0	0	0	0	0	0	0	0	0	0	0	0	0	0	0	1	0
1	1	334	E. coli	E. coli	1	E. coli	S	S	S	S	S	S	S	S	S	S	S	S	S	S	S	S	S	S	S	R	S	0	0	0	0	0	0	0	0	0	0	0	0	0	0	0	0	0	0	0	0	1	0
1	1	27T	E. coli		0	E. coli	S	S	S	S	S	S	S	S	S	S	S	S	S	S	S	S	S	S	S	R	S	0	0	0	0	0	0	0	0	0	0	0	0	0	0	0	0	0	0	0	0	1	0
1	1	4T	E. coli		0	E. coli	S	S	S	S	S	S	S	S	S	S	S	S	S	S	S	S	S	S	S	R	S	0	0	0	0	0	0	0	0	0	0	0	0	0	0	0	0	0	0	0	0	1	0
1	1	398	E. coli	E. coli	1	E. coli	S	S	S	S	S	S	S	S	S	S	S	S	S	S	S	S	S	S	S	R	S	0	0	0	0	0	0	0	0	0	0	0	0	0	0	0	0	0	0	0	0	1	0
1	1	8T	E. coli		0	E. coli	S	S	S	S	S	S	S	S	S	S	S	S	S	S	S	S	S	S	S	R	S	0	0	0	0	0	0	0	0	0	0	0	0	0	0	0	0	0	0	0	0	1	0
1	1	464	E. coli	E. coli	1	E. coli	S	S	S	S	S	S	S	S	S	S	S	S	S	S	S	S	S	S	S	R	S	0	0	0	0	0	0	0	0	0	0	0	0	0	0	0	0	0	0	0	0	1	0
1	1	329	E. coli	E. coli	1	E. coli	S	S	S	S	S	S	S	S	S	S	S	S	S	S	S	S	S	S	S	R	S	0	0	0	0	0	0	0	0	0	0	0	0	0	0	0	0	0	0	0	0	1	0
1	1	144A	E. coli	E. coli	1	E. coli	S	S	S	S	S	S	S	S	S	S	S	S	S	S	S	S	S	S	S	R	S	0	0	0	0	0	0	0	0	0	0	0	0	0	0	0	0	0	0	0	0	1	0
1	1	46_T	E. coli		0	E. coli	S	S	S	S	S	S	S	S	S	R	S	S	S	S	S	I	S	S	S	R	S	0	0	0	0	0	0	0	0	0	0	1	0	0	0	0	0	1	0	0	0	1	0
1	1	463	E. coli	E. coli	1	E. coli	S	S	S	S	S	S	S	S	S	S	S	S	R	S	S	S	S	S	S	R	S	0	0	0	0	0	0	0	0	0	0	0	0	0	1	0	0	0	0	0	0	1	0
1	1	B25T	E. coli		0	E. coli	S	S	R	S	S	S	S	S	S	S	S	S	S	S	S	S	S	S	S	R	S	0	0	0	1	0	0	0	0	0	0	0	0	0	0	0	0	0	0	0	0	1	0
1	1	28T	E. coli		0	E. coli	S	S	S	S	S	S	S	S	S	R	S	S	S	S	S	S	S	S	S	R	S	0	0	0	0	0	0	0	0	0	0	1	0	0	0	0	0	0	0	0	0	1	0
1	1	221	C. farmeri	E. coli	1	E. coli	S	S	R	S	S	S	S	S	S	S	S	S	S	S	S	S	S	S	S	R	S	0	0	0	1	0	0	0	0	0	0	0	0	0	0	0	0	0	0	0	0	1	0
1	1	350	E. coli	E. coli	1	E. coli	R	S	R	S	S	S	S	S	S	S	S	S	S	S	S	S	S	S	S	R	S	0	1	0	1	0	0	0	0	0	0	0	0	0	0	0	0	0	0	0	0	1	0
1	1	6_T	E. coli		0	E. coli	S	S	I	S	S	S	S	S	I	S	S	S	S	S	S	S	S	S	S	R	S	0	0	0	1	0	0	0	0	0	1	0	0	0	0	0	0	0	0	0	0	1	0
1	1	38T	E. coli		0	E. coli	I	S	R	S	S	S	S	S	S	S	S	S	S	S	S	S	S	S	S	R	S	0	1	0	1	0	0	0	0	0	0	0	0	0	0	0	0	0	0	0	0	1	0
1	1	31T	E. coli		0	E. coli	S	S	R	R	S	S	S	S	R	S	S	S	S	S	S	S	S	S	S	R	S	0	0	0	1	1	0	0	0	0	1	0	0	0	0	0	0	0	0	0	0	1	0
1	1	282	E. coli	E. coli	1	E. coli	I	S	R	S	S	S	S	S	I	S	S	S	S	S	S	S	S	S	S	R	S	0	1	0	1	0	0	0	0	0	1	0	0	0	0	0	0	0	0	0	0	1	0
1	1	151	E. coli	E. coli	1	E. coli	I	S	R	S	S	S	S	S	I	S	S	S	S	S	S	S	S	S	S	R	S	0	1	0	1	0	0	0	0	0	1	0	0	0	0	0	0	0	0	0	0	1	0
1	1	301	E. coli	E. coli	1	E. coli	R	S	R	S	S	S	R	S	S	S	S	S	S	S	S	S	S	S	S	R	S	0	1	0	1	0	0	0	1	0	0	0	0	0	0	0	0	0	0	0	0	1	0
1	1	423	E. coli	E. coli	1	E. coli	S	S	R	S	R	R	R	R	R	R	R	S	S	S	S	I	S	S	R	R	S	1	0	0	1	0	1	1	1	1	1	1	1	0	0	0	0	1	0	0	1	1	0
1	1	340	E. coli	E. coli	1	E. coli	I	S	R	S	R	R	R	R	R	R	R	S	S	S	S	R	S	S	R	R	S	1	1	0	1	0	1	1	1	1	1	1	1	0	0	0	0	1	0	0	1	1	0
1	1	474B	E. coli	E. coli	1	E. coli	R	S	R	S	R	R	R	R	R	S	R	S	S	S	R	S	S	S	R	R	I	1	1	0	1	0	1	1	1	1	1	0	1	0	0	0	1	0	0	0	1	1	1
1	1	341	E. coli	E. coli	1	E. coli	I	S	R	S	R	R	R	R	R	R	R	S	S	S	S	R	S	S	R	R	S	1	1	0	1	0	1	1	1	1	1	1	1	0	0	0	0	1	0	0	1	1	0
1	1	477	E. coli	E. coli	1	E. coli	R	S	R	R	R	R	R	R	R	R	R	I	I	S	S	R	S	S	R	R	S	0	1	0	1	1	1	1	1	1	1	1	1	1	1	0	0	1	0	0	1	1	0
1	1	475	E. cloacae	E.asburiae/cloacae/hormaechei	1	Enterobacter	R	S	R	R	S	S	R	S	R	S	S	R	S	I	S	S	S	S	S	S	S	0	1	0	1	1	0	0	1	0	1	0	0	1	0	1	0	0	0	0	0	0	0
1	1	235	E. coli	K. pneumoniae	1	Klebsiella	S	S	S	S	S	S	S	S	S	S	S	S	S	S	S	S	S	S	S	R	S	0	0	0	0	0	0	0	0	0	0	0	0	0	0	0	0	0	0	0	0	1	0
1	1	373A	K. pneumoniae	K. pneumoniae	1	Klebsiella	R	S	R	I	S	S	S	S	I	S	S	S	S	S	S	S	S	S	R	R	S	0	1	0	1	1	0	0	0	0	1	0	0	0	0	0	0	0	0	0	1	1	0
1	1	144B	K. pneumoniae	Klebsiella pneumonaie/variicola	1	Klebsiella	S	S	I	S	S	S	S	S	S	S	S	S	S	S	S	S	S	S	S	S	S	0	0	0	1	0	0	0	0	0	0	0	0	0	0	0	0	0	0	0	0	0	0
1	1	476	E. coli	unknown	1	E. coli	S	S	R	S	S	S	S	S	S	R	S	S	S	S	S	R	S	S	R	R	S	0	0	0	1	0	0	0	0	0	0	1	0	0	0	0	0	1	0	0	1	1	0
[truncated: 42 more columns]
